# Supplementary material for: Integrated analysis and single-cell sequencing of mitochondrial metabolism related gene molecular subtype and diagnostic model in ulcerative colitis
Source: PLoS One. 2025 Mar 28;20(3):e0320010. doi: 10.1371/journal.pone.0320010 (PMC11952253; doi:10.1371/journal.pone.0320010)
Supplement: S1 Table — (XLSX) [file pone.0320010.s001.xlsx]

## Sheet: MMAG
The gene signature of MMRG
POLG
SDHA
POLGARF
MT-ATP6
MT-ND1
HADHA
SLC25A4
MT-CO1
SCO2
MT-ND5
SURF1
MPV17
MT-ND4
MT-TL1
MT-CYB
BCS1L
TYMP
SUCLA2
MT-ND2
RRM2B
MT-ND6
NDUFS1
MT-CO3
TMEM70
TWNK
MT-CO2
MT-ND3
NDUFS4
TFAM
NDUFV1
COX10
DGUOK
LRPPRC
MTO1
ACAD9
HADHB
TK2
FBXL4
DNM1L
MT-TK
NDUFS2
NUBPL
OPA1
TTC19
POLG2
NDUFAF5
MT-TS1
ATP5F1A
CHCHD10
SUCLG1
MT-RNR1
NDUFS7
SCO1
FOXRED1
FASTKD2
ACADM
COX15
MT-ATP8
NDUFA10
COX5A
TIMMDC1
NDUFS8
SDHB
SLC19A3
SDHD
NDUFS3
TRMU
MTR
MT-TE
COX4I1
NDUFAF2
MT-TW
UQCRC2
MMACHC
MT-TV
NDUFAF4
NDUFAF1
MTFMT
TMEM126B
COX6B1
HSD17B10
AIFM1
NDUFAF6
IBA57
ATPAF2
ECHS1
MT-TL2
GAREM2
MT-TI
TACO1
UQCRQ
NDUFV2
TSFM
ATP5F1E
MT-TP
NFU1
ABCA3
MT-TT
MT-TF
CYP2D6
INS
MGME1
LARS2
MT-ND4L
YARS2
MT-TH
ATP5F1D
NDUFAF3
ACADVL
GFM2
SLC25A19
UQCRFS1
SDHAF1
NDUFS6
GFM1
PET100
UQCC2
MT-TS2
BOLA3
MFN2
COA3
NARS2
CYP2C19
CYCS
MECR
MMADHC
APOE
NDUFB10
PPARGC1A
MT-TN
NDUFB11
TFB1M
FDX2
NDUFA1
CYC1
COA8
POLRMT
COX20
ISCA2
SLC25A10
SOD2-OT1
NDUFA13
TPK1
NDUFA6
WARS2
LYRM7
LONP1
MTRR
NDUFB3
UQCRB
MFF
UCP2
LINC01672
COX8A
MT-TM
CYP3A4
MSTO1
TRMT10C
NDUFA11
PMPCB
MRPL39
NDUFA4
MRPS22
MT-TA
NDUFB8
FARS2
PUS1
NDUFA9
CPT2
MT-TR
MRPS34
LOC126861242
ACADS
IMMT
NCAPH2
ISCA1
PCK2
ALDH2
AARS2
SLC25A3
MMUT
DLD
IARS2
NDUFC2
ETFDH
MRPL12
PPARG
NDUFB9
AGK
MPC1
SPG7
EARS2
COA6
OXA1L
NDUFAF8
COX6A2
TUFM
OTC
NDUFA2
DNA2
GTPBP3
PINK1
UQCC3
FXN
UCP3
SLC25A13
MRPL44
MT-TD
MMAA
COX14
RARS2
TFB2M
TIMM50
OPA3
VDAC1
DARS2
NDUFA12
MRPS16
ATP5PO
VARS2
MT-TQ
CS
UCP1
TIMM8A
ADIPOQ
SLC25A42
LDLR
CSF2RA
COQ8A
MTHFR
MT-TG
CETP
MTRFR
PRODH
TP53
MIEF2
NDUFB7
PNPLA8
SFTPC
LPL
SSBP1
MMAB
SFTPB
SOD2
ATP5F1B
MRM2
TIMM22
NDUFA8
PET117
TOMM20
LEP
SIRT3
ISCU
PNPT1
ATP5MK
SLC25A20
GCDH
PPARA
GFER
CPT1A
FH
ETFA
PRKN
LETM1
LIG3
UQCRH
COA5
MRPS25
FLAD1
PDHA1
MICOS13
ETHE1
IL6
CYP2E1
NADK2
CYP2C9
TAFAZZIN
LIPC
STXBP2
RNASEH1
TOMM40
HSPD1
SLC25A26
CFAP92
SLC25A12
CYP1A2
CARS2
TNF
MRPS14
BDNF-AS
CYP1A1
PCCB
APOB
RMND1
COX16
HADH
ACAT1
MRPS27
CYP2A6
BCL2
MICU1
COX11
CYP2B6
MRPS2
FIS1
GOT2
MTERF1
CBS
MRPS23
MRRF
TOP3A
SERAC1
MRPS28
TIMM17A
ETFB
MRPS7
MIEF1
SLC25A21
BCKDHB
C1QBP
ERCC8
HMGCL
TARS2
TEFM
MCU
HMGCS2
BAX
CPS1
TIMM44
TIMM13
MRPL3
FANCI
TOMM70
CKMT1A
UCN
COQ2
MRPL43
CKMT1B
MFN1
NFS1
ALB
PITRM1
FADS1
PTCD3
SOD1
CKMT2
COQ4
LOC125371495
MT-RNR2
SLC25A15
CYP2C8
TIMM10
CYP27B1
SARS2
MRPS26
AKT1
PMPCA
MTPAP
TAMM41
TIMM10B
UQCRC1
PCCA
NDUFAB1
PC
CHKB-CPT1B
MRPS12
ABCG5
DIABLO
MPC2
RANBP2
AFG3L2
HSCB
LIAS
MDH2
MTRF1L
DGUOK-AS1
MARS2
APOA1
ABCG8
ACADL
HIF1A
IGF1
GCK
SMAD5-AS1
GLRX5
PDHX
OGDH
H19
SECISBP2
STAR
DECR1
SLC25A5
MAVS
MIPEP
ACE
TIMM23
HIBCH
TIMM9
CYP27A1
MTTP
MRPL37
ACO2
MT-TC
CA5A
CLPP
PDZD9
TOMM22
ATAD3A
GPT
GLUD1
DNAJC19
INSR
SHMT2
MTCH2
SLC25A1
TIMM21
LYRM4
FGF21
MRPS18A
SDHC
SLC2A1
IDH2
MILR1
COQ9
TMX2-CTNND1
SIRT1
MRPS18C
ALDH5A1
CHCHD4
PDP1
TOP1MT
CERNA3
MRPL41
COQ7
IVD
ASS1
CYP24A1
MRPL58
MRPL50
MRPL36
MRPS35
VDR
CASP3
TIMM17B
UGT1A1
ELAC2
MRPL16
MRPL51
NT5M
MRPS30
IMMP2L
MRPS5
MRPS18B
CHKB
SNCA
MRPL49
COMMD1
MRPL23
CYP11A1
XDH
CYP1B1
LMBRD1
PARS2
SLIRP
ERAL1
GGT1
MRPL34
MTIF2
MRPS21
TKFC
MRPL42
GHRL
GPAM
PPARD
HCFC1
MIR122
GCSH
MUL1
GAMT
MRPL40
MLYCD
MRPL38
AUH
MRPL4
FDXR
MRPS11
MCCC2
HSPA9
ACADSB
CLPB
MTIF3
MRPS9
MRPL47
NDUFC2-KCTD14
EPRS1
BCL2L1
HK2
CYP3A5
MRPL18
MRPL22
MRPL19
MRPL13
PTPMT1
CYP11B2
MRPL15
MRPL11
MRPL14
MRPL21
MRPL48
PRKAA1
MRPS31
MRPL57
MRPS24
MRPL10
PANK2
RAB33A
PAH
MRPS10
HNF4A
MRPL28
MRPS15
CRP
GSTM1
MRPS17
MRPL46
TIMM8B
MRPS33
CLPX
CAT
DNAJC30
MRPL32
ACAA2
MRPL35
RMRP
MIR7-3HG
SLC25A6
ABCA1
SLC22A5
ASL
LEPR
MICU2
TSPO
TXN2
MRPL2
MRPL24
BGLAP
LOC126806913
FDX2-ZGLP1
PTEN
COX6A1
MRPL55
GLS
GSTP1
MRPL20
IRS1
MRPL17
PARK7
MRPL27
NRF1
G6PD
MRPS6
MRPL1
MICOS10
MRPL33
GSR
KARS1
GRPEL1
ADSL
SFXN4
SLC25A24
AK2
LMNA
EDAR
MALSU1
TIMM29
PRKAA2
LOC126807509
PYGM
PARP1
QRSL1
MRPL52
MTARC1
MRPL30
FECH
BTD
SLC25A32
CRLS1
MRPL9
MEG3
GLDC
CPOX
MT-TY
CYP11B1
TIMM23B
COX17
ABCD4
CD36
HTRA2
MRM1
PCSK9
BCKDHA
APOO
CES1
MTG1
MTCH1
SLMO2-ATP5E
G6PC1
MTRF1
SLC2A4
ATP5PB
YME1L1
LDHA
HK1
DLAT
NDUFA5
ALDH6A1
HFE
MRPL54
HMGCR
APP
CYP17A1
PDK4
FTMT
ATP5MC1
NR1H2
TOMM5
DBT
SLC25A11
RYR1
MCUR1
MRPS36
OAT
ALDH4A1
HARS2
NAGS
LCAT
COX4I2
RETN
HSD11B1
AGXT
ABCB7
IL1B
ECSIT
NSUN3
TRU-TCA1-1
UGT1A6
SUPV3L1
ATPAF1
SLC25A2
DPYD
PARL
FASN
CYP19A1
COX7C
VPS13D
GAA
TANGO2
GPD2
MIR33A
COX7B
MRPL53
SLC25A14
MTOR
TOMM34
TRIT1
MTARC2
PDSS1
C19orf12
NR3C1
EPHX1
TOMM7
PGAM5
PTH
EMSLR
ACSF3
FGF23
AMPD1
ACAD8
DHFR
APOC3
TYMS
MCEE
ATP5F1C
GCG
NDUFV3
QDPR
NQO1
VDAC2
COX6C
PDHB
SREBF1
OMA1
LOC126653351
ADA
NDUFAF7
BCAT2
GATC
PRORP
GSTT1
MCCC1
MAOA
NOS3
SLC25A46
SLC25A22
ACACA
GRPEL2
ATP5PF
HMOX1
SLC25A27
SUOX
MTHFD1
EHHADH
CHCHD3
MPV17L2
HLCS
POMC
CYP7A1
COMT
MTFP1
POR
COA1
TFRC
MRPL45
GATM
MAT1A
SLC16A1
PON1
NFE2L2
TRMT10A
APOA5
HPRT1
CASP9
ABCB1
ATP5MC3
CP
ATP5PD
PNP
SLC19A1
SMPD1
COQ6
VARS1
CNR1
PYURF
CSF2RB
DLEU2
BID
LIPT1
LIPT2
NPC1
MSS51
TMCO6
UGT1A8
MICU3
ADH1C
FDX1
ADH1B
ENPP1
MTERF2
DMGDH
SDHAF2
VDAC3
SLC25A29
OXSM
PRKAG3
TRMT5
CASR
AASS
COX5B
RLBP1
SLC25A25
GPAT2
BAK1
NDUFB6
PPA2
SLCO1B1
DNAH8
NAT2
SQOR
GK
ADRB3
DAP3
PCK1
CASP8
GBA1
UGT1A9
MTFR1
ATP7B
GAPDH
CFTR
LRRK2
DHCR7
PRKAB1
LIPE
MCUB
NDUFS5
PPIF
ALDH9A1
MTERF4
SLC25A23
SIRT5
PDK1
ALAS2
LOC126806484
OXCT1
ALDH18A1
PAM16
MRM3
ESR1
FBP1
NRL
DIO1
IMMP1L
PTRH2
HSD17B4
STMP1
HOGA1
TFR2
GPD1
USH2A
NAMPT
TRAP1
SLC25A37
HSP90AA1
PHB1
TOMM40L
ATP5MC2
SERPINE1
PISD
MIF4GD-DT
ATP5MF
FMC1
PPOX
ATP5MG
SLC17A5
PTCD1
ACAD11
VKORC1
ALDOB
TF
NLRX1
SIRT4
STOML2
REN
GLS2
FTO
ARG2
FASTKD5
NR1H4
DHTKD1
GALT
ABCC8
FAH
ATP5IF1
PDSS2
SARDH
AHCY
TOMM6
LPIN1
L2HGDH
NME4
MAOB
SHMT1
APRT
NR1I2
LACTB
RHOT1
HAMP
ACAT2
PLA2G6
SDHAF4
GLB1
F2
MTRES1
ALDH1B1
SLC39A8
ANGPTL3
MPC1L
TCF7L2
MIR125A
ATP5ME
PIGY
IL10
ABCB10
GPX1
MTERF3
PPM1K
GSS
COQ5
ALDH3A2
ALAS1
COX7A2
SCD
HSD11B2
RBP4
LINC02605
FOXO3
BCHE
TARDBP
MCAT
SLC25A28
HNRNPU
COQ8B
NARS1
ALPL
SDHAF3
ARG1
PNPLA3
PTGS2
COASY
MAPT
MPV17L
WFS1
GDF15
EME2
SAMM50
BCKDK
MVK
ABCD1
MIR21
HJV
LOC126859565
TTPA
CCL2
HNF1A
MTG2
ALOX5
FPGS
PLD6
TTN
MIR17
FAM3A
ABAT
MAPK8
APOA2
PRKAG2
MDH1
ME2
SLC25A38
PPARGC1B
VCP
DDC
MAPK1
SQSTM1
SLC52A2
CYP21A2
TRMT61B
LIPA
RHOT2
MYC
TAT
AMPD3
PGR-AS1
HPD
PHB2
AKR1A1
IDH1
COX19
PDK3
FAS
PKM
ESRRA
MTFR1L
TRA-TGC7-1
ABCB6
TXNRD2
ECI1
ALDH7A1
DPP4
ABCB8
PPIG
IGF2
MIR34A
PRDX1
CTH
LARS1
KCNJ11
SLC11A2
UGT1A10
RPS27A
MTHFD1L
SULT1A1
ENDOG
FABP4
NDUFC1
SERPINA1
AK4
PDF
LBR
PRIMPOL
SLC25A39
ALDH1A1
MTX2
GATB
CLCNKB
AMT
EPHX2
MTHFD2
KAT14
UGT1A3
PDK2
NNT
SLC25A51
SCARNA5
CRAT
PPP1R15B
DMAC2L
MOCS2
HBB
PNPLA2
SLC25A16
AHR
HSPA8
AGXT2
MAPK14
ADK
KL
AMACR
CHCHD6
MTFR2
SREBF2
METTL15
ACO1
PFKM
SLC8B1
COX18
DHODH
BNIP3
COA7
POLR1C
SLC2A2
GALK1
FABP2
PTS
GADD45GIP1
SYNJ2BP-COX16
NDUFA4L2
DDHD1
PRDX5
ERCC6
ODC1
PRPS1
AK3
GSK3B
MIR126
PLIN1
NR1D1
TXN
LINC01554
BDNF
SLC52A1
MIR155
HSPA4
MARCHF5
ATP7A
NLRP3
ALDH1L2
PTPN1
COX7A2L
UMPS
TPI1
SLC25A17
ME3
METAP1D
PIK3CA
MOCS1
NDUFB1
PYCR1
TOMM20L
SLC25A31
CUBN
MIR9-1
IDH3A
UGT1A7
MB
ABCC2
AKT2
CHCHD2
PMM2
HEXA
SFTA3
NR3C2
PSAP
SACS
FAM3C
GOT1
EPO
CYP26B1
SMDT1
BMP6
NR1H3
CYP7B1
DLST
FASTKD1
DHFR2
CYP26A1
ATM
MCL1
SCARB1
AKR1D1
SLC25A33
ACSL1
SLC12A3
DHX30
APOC2
PINK1-AS
CAV1
CYB5R3
C3
RXRA
NAGLU
CPT1B
GPX4
MTX1
PLA2G4A
ACAD10
ACOX1
RPUSD4
MALAT1
HIGD2A
PLTP
KIF5B
DNMT1
ACACB
CDKN2A
SFXN1
IDUA
SLC9A1
PGM1
GDAP1
NPY
BDH1
PIK3R1
GJB2
CYP4F2
PKLR
ACSL4
SLC34A1
IGF1R
PNKD
NEU1
TGFB1
GLUL
DTYMK
CYP2R1
CDK5RAP1
UGT1A
SLC37A4
TRUB2
STAT3
UGT1A4
PRDX3
HIGD1A
PEX16
ATP1A1
GH1
MIR33B
APOOL
TTR
SLC3A1
NR1I3
NOS2
MYH7
SLC25A18
IREB2
LIPG
GALE
TLR4
PDE12
SLC40A1
SCP2
ABHD5
MC4R
PRICKLE2
DYRK1B
TRP-AGG2-5
TCAIM
COX7A1
TH
FTH1
ASAH1
TRC-GCA24-1
CHCHD1
AARS1
ADIPOR2
OGG1
TMPRSS6
SIRT6
PEX5
XPNPEP3
APEX1
ACSF2
BHMT
LBHD1
KNG1
ALDOA
NDUFB5
ENTPD7
MLXIPL
ROMO1
TCN2
MIX23
GUF1
CHKA
CALCA
NPPA
BAD
MIR146B
ATAD3B
STK11
TK1
GCKR
SLC12A1
GALNS
ACOT2
AK1
MRS2
GPI
SLC25A47
FOXO1
DSP
IDH3B
GAS5
TUG1
AOX1
OSGEPL1
PIK3CG
XIST
APOA4
ACLY
MIR140
EIF2AK3
HAGH
GNAS
GRHPR
ABCB11
TMEM11
AKR1B1
KCNJ1
ACTB
D2HGDH
CAD
AKR1C3
MYBPC3
MIR27A
AGL
SNORD15A
NAT1
SLC39A14
IRS2
GARS1
GLRX2
NFKB1
NCOR1
ACOT1
FBN1
GUSB
HSD3B2
H6PD
CMC1
GYG1
TRE-TTC3-1
GLUD2
GLA
MPO
CCDC51
ACOT9
BOLA1
PSEN1
CREB1
EDN1
APOC1
ADRB2
MTHFD2L
CLOCK
TKT
RTN4IP1
BRAF
PRL
GALC
DCXR
MAIP1
ANGPTL4
FADS2
B2M
SOAT1
MIR22
THAP11
PLA2G2A
FTL
ALOX12
AR
XIAP
HTT
ABHD10
SLC5A6
CYP4A11
NAXE
UGT2B7
CYP3A7
IFNG
NOA1
ABCG2
EGFR
APTX
SLC25A40
KRAS
SP1
CXCL8
CYP2J2
BLOC1S1
PEPD
RPIA
GYS1
DNAJC11
CYP4V2
ANXA5
MIR483
LRAT
GCLC
GK2
MIR29A
CFH
PTCD2
SLC19A2
TNFSF11
SFXN2
CLU
AHSG
SLC30A10
TRNT1
ATF4
GNE
VEGFA
H2AC18
IGFBP3
PIK3C2A
GCH1
OPLAH
DPYS
GABPA
CHCHD7
ARSA
GBA2
LDHB
COA4
TALDO1
SUCLG2
PGK1
DUT
PHYH
SLC6A8
RAF1
SHC1
UQCR11
ACSM1
TNFRSF11B
PRICKLE2-AS1
FTCD
SCN1A
SLC25A36
MIR27B
MOCOS
MTHFS
ITPA
GLP1R
RPS6KB1
BCAT1
HMGA1
MAN2B1
IDH3G
SERPINA3
CACNA1A
UQCR10
DNAJA3
PHKA2
MIR132
FGFR1
SIRT2
CA5B
BBC3
TPO
HEXB
PHEX
MMS19
RPUSD3
HSPE1
SLC25A53
TMLHE
CYP46A1
PRELID1
AURKAIP1
KCNJ5
KLHL3
LRP2
DNAJC15
MIR30A
SPTLC1
CFAP410
SETX
CDK1
ATAD1
SLC26A4
SLC46A1
BCO2
ALDH1L1
ACSM3
DSG1
GHITM
ALDH1A2
UQCC1
GPHN
GALNT2
ALDH3A1
PEMT
LINC-ROR
DMD
TMEM65
ESR2
MIR145
OGT
ACSL3
MIR133B
PHGDH
ADIPOR1
SCAP
MIR210
PTGS1
COG2
CREBBP
HSPA5
DGAT1
ABCG1
AGT
CYB5A
PRKCA
SI
PNLIP
BRCA1
SFXN3
KYNU
DVL2
NSDHL
MIR223
COQ3
SPAST
BCL2L11
SPTBN2
HSPA1A
AKAP1
PVT1
GALNT3
AKR1C4
PRKCD
NUP62
NPC2
AKR1C2
BMP1
CMPK2
TUSC2
PDHA2
ZFYVE26
MIRLET7B
TIGAR
PYY
GPT2
DDX28
NBAS
CPT1C
GBE1
FGFR4
PTPN11
CYB5B
ZNF143
RARRES2
RDH5
NDUFB2
SLC4A1
CTSA
USP30
VAPB
HSD3B1
HKDC1
DNMT3A
GNA11
BCAP31
AGTR1
UROD
ASAH2
LDHD
ACSS1
GHR
SPP1
DCK
TBRG4
ATF2
CLYBL
SLC5A2
BMAL1
ABCC1
CTNNB1
MIRLET7C
RAB4B-EGLN2
SLC25A41
BCO1
TNFSF10
CTSD
CACNA1S
PDXK
OCRL
AMN
NDUFA7
MMP1
HNRNPA1
CAPN10
CYP4F3
CA2
SAMMSON
GSTA1
COL1A1
PHKA1
SLC1A5
FUS
FGFR3
NOS1
METTL17
CDKAL1
MSMO1
ME1
SFXN5
REXO2
BECN1
SRC
SRD5A1
MIR143
ACSM2A
ACAA1
PPT1
UGT1A5
GC
PEX1
TUBB1
RELA
ZMPSTE24
NR5A1
PLA2G7
PFKL
ATP13A2
BNIP3L
ABCA4
GM2A
ACY1
RPE65
ADCK1
CD38
TMEM177
ACSM6
IAPP
FBP2
PRICKLE3
HLA-B
MECP2
NDUFB4
FASTKD3
AGPAT2
MIR30D
C11orf65
TST
ATP5MJ
GPLD1
CD4
MIR199A1
ERCC2
ENO3
PIF1
CBR4
ALPP
BSND
JAK2
ENSG00000249590
GSTZ1
DBH
PRKCZ
CHDH
PRKAG1
ATIC
FABP5
ICAM1
GCM2
EPM2A
HRAS
IL18
BSCL2
LAS1L
TRN-GTT2-1
ACP5
MDM2
JUN
PON2
AKR1C1
PREPL
ALAD
SKP1
SLC6A3
MCOLN1
ALKBH7
BRCA2
ATG7
SLC25A30
PYGL
UNG
UGT2B15
COX7B2
TNFRSF1A
STXBP1
KYAT1
DBI
HMBS
VCAM1
SGPL1
PFKFB3
THEM5
TBK1
PRKACA
POU3F4
SELE
MIR148A
ANGPTL8
BMP2
MIR144
PGR
GRSF1
MTLN
NDUFA3
MIR451A
PGS1
IDO1
SLC10A1
IGF2BP2
SLC25A52
IGF2R
UBIAD1
RDH12
METTL8
YARS1
DLEU1
BIRC5
FABP1
CISD1
DHCR24
CDKN1A
WRN
ACSS2
KEAP1
ASNS
MME
LOC122094910
TERT
PDX1
HGSNAT
HSD17B8
TNNI3
ALG13
AMD1
RPS3
CYP2C18
DPAGT1
MGST3
MIR23A
LCT
HCRT
ATP6V1B1
SORD
GNB3
HSPG2
NAT8L
NR0B2
CLN3
ABCD3
GYS2
GLO1
ALG1
LRP1
AFG1L
ALMS1
CRYAA
SUGCT
CYP2U1
THEM4
ABCC4
LACC1
PCYT1A
SULT4A1
XK
STING1
SCNN1B
CDK5
UGCG
ADH7
FOXC2
APAF1
SLC2A3
CUL3
MIRLET7D
ADI1
SCNN1G
SLC5A1
HNRNPA2B1
PMAIP1
SLC27A1
ACSM4
CTNS
SUMF1
PRKAB2
VHL
EGF
ITPR3
PCSK1
AGMAT
CD320
MIR200A
MIA2
FDFT1
COX8C
HLA-DRB1
ASPA
DNM1
SLC26A1
VPS13C
WNK1
MEN1
LMNB2
SCN5A
HIBADH
PDE2A
NNMT
SLC30A9
PPRC1
ENO1
TRAF6
MIR29C
TMEM126A
ECI2
TSC2
AGRP
WWOX
FASLG
PYCR2
AFP
LARS2-AS1
SPATA18
STS
ACSM5
RPL11
C9orf72
MIR532
MIR146A
CYP4F11
DHRS4
ALOX5AP
SARM1
ATP5MGL
ARNT
PLSCR3
MRPL42P2
GFPT1
FAHD1
ALG12
PFKP
MGAM
ACHE
HSPB1
CCK
GRB2
PTGIS
TDO2
PLIN2
RRM1
DLG4
EXD2
CYP4F12
MIR192
FOS
LEPQTL1
TXNIP
IDE
MAP1LC3B
USF1
DIO2
PDE5A
SLC7A9
DAO
FAAH
FGFR2
LTC4S
ALG2
ALOX15
FNDC5
RARS1
GMPS
SULT1A2
SLC52A3
SLX1A-SULT1A3
TYR
CHAT
MIR151A
IL1A
HNRNPK
MRPS33P1
HK3
RNASEH2C
GSTO1
TCIRG1
UBC
CAV3
ATP5F1EP2
KCNQ2
MRPL2P1
MRPS36P3
PER2
RORA
SLC33A1
SLC25A44
PRPF6
SNORD118
MTNR1B
MAPK3
MIR30E
OPTN
AADAT
YWHAE
EP300
NGF
GNPAT
CTSZ
GATD3
MSTN
MIR150
APOH
PPP2R2B
GCAT
HSP90B1
TECR
ACSL5
SLC30A8
FLVCR1
SLC31A1
DNMT3B
MIR214
SLC3A2
PHKB
IMMP1LP2
MIR130A
CEBPA
HDAC3
FLNC
MAT2A
CKB
SLC35A2
CST3
SOAT2
DGKE
ALDH3B1
GCLM
CH25H
TXNRD1
DHDDS
PSEN2
PPP1CA
GPS2
ATP6V0A4
ADORA2A
MIGA2
KCNH2
ABCB4
KCNQ1
CDIPT
HP
RDH11
DPM2
ELN
MMP2
MAPK10
PEX6
MPST
GRM1
RDH13
AS3MT
TNFRSF11A
NTS
MIR494
HSD17B12
MIR142
CALM2
SETD2
MIR181A1
SPR
CERS6
CBR1
IFI27
GSTM3
TSHR
ATG4D
IDS
NPPB
CCR6
GOLPH3
BOLA2B
TRAK1
MIPEPP3
CALM1
MIR335
SPART
HSD3B7
RCC1L
CANX
MYO19
NR1D2
F5
SLC26A3
NAGA
DRD2
SMIM20
CCND1
FAM210B
CYP2S1
MIGA1
MIR93
FOXA2
PTHLH
PAICS
ADGRV1
RAB5IF
RAB7A
CD44
SNORA64
FFAR4
BAAT
NGLY1
PRDX6
F12
MIR25
KIFBP
HTD2
PPP1CC
DDOST
PRDX2
ATXN2
DCAF8
PGAM2
NR4A1
SHPK
PEX12
NFKBIA
ATXN10
LRP5
CALR
MAP2K1
DHRS2
MYOC
HAO2
PYROXD2
RIGI
DGLUCY
VWF
COPG2IT1
MAF
NIT2
MIR19B1
AGPAT1
SPHK2
HNF1B
BOLA2
NCOA2
ACOT8
ENSG00000270679
PHKG2
NT5C2
CCNF
FABP12
ADH5
SOST
SCN4A
IMPDH1
HSD17B13
CSNK2B
CRH
AKR7A2
HMGB1
VIM
ABCC6
TPH1
YAP1
NMT1
MMP9
ACSM2B
ACSL6
STAT2
CTSB
PPP1R3A
[truncated: 10,622 more rows]
