# Supplementary material for: Integrated analysis and single-cell sequencing of mitochondrial metabolism related gene molecular subtype and diagnostic model in ulcerative colitis
Source: PLoS One. 2025 Mar 28;20(3):e0320010. doi: 10.1371/journal.pone.0320010 (PMC11952253; doi:10.1371/journal.pone.0320010)
Supplement: S2 Table — (XLSX) [file pone.0320010.s002.xlsx]

## Sheet: Sheet1
The Gene Primer Sequences of MMRG biomarkers
		Sequence (5' -> 3')
DUOX2	Forward Primer	CTGGGTCCATCGGGCAATC
	Reverse Primer	GTCGGCGTAATTGGCTGGTA
MMP7	Forward Primer	GAGTGAGCTACAGTGGGAACA
	Reverse Primer	CTATGACGCGGGAGTTTAACAT
LCN2	Forward Primer	CTGGGTCACCTACCCTGTTG
	Reverse Primer	GAGTGTGAGGTATTCTTTCAGCA
UBE2L6	Forward Primer	TGGACGAGAACGGACAGATTT
	Reverse Primer	GGCTCCCTGATATTCGGTCTATT
