# Supplementary material for: Integrated analysis and single-cell sequencing of mitochondrial metabolism related gene molecular subtype and diagnostic model in ulcerative colitis
Source: PLoS One. 2025 Mar 28;20(3):e0320010. doi: 10.1371/journal.pone.0320010 (PMC11952253; doi:10.1371/journal.pone.0320010)
Supplement: S1 File — (ZIP) [file pone.0320010.s003.zip]

Archive with 6 entries (5 files):
- WB/
- WB/DUOX2.pdf
- WB/GAPDH.pdf
- WB/LCN2.pdf
- WB/MMP7.pdf
- WB/UBE2L6.pdf
